# Supplementary material for: Rapid genomic DNA variation in newly hybridized carp lineages derived from Cyprinus carpio (♀) × Megalobrama amblycephala (♂)
Source: BMC Genet. 2019 Nov 28;20:87. doi: 10.1186/s12863-019-0784-2 (PMC6883602; doi:10.1186/s12863-019-0784-2)
Supplement: Supplementary file 1 — Additional file 1: Table S1. The 12 combinations of degenerate PCR primers designed based on the alignment and identification of consensus sequences of orthologous Hox genes from zebrafish (Danio rerio), medaka (Oryzias latipes), rainbow trout (Oncorhynchus mykiss), pufferfish (Fugu rubripes), mouse (Mus musculus), and humans (Homo sapiens). Table S2. Sequence information and GenBank accession numbers for COC, BSB, IDC-F1, IDMC-F1, IDC-F2-C, IDC-F2-M, and IDMC-F2 clones, and GenBank accession numbers of zebrafish (Danio rerio) used in this study; the tick symbol means the suquence used in this analysis. [file 12863_2019_784_MOESM1_ESM.xlsx]

## Sheet: Table S1
Table S1 The 12 combinations of degenerate PCR primers designed based on the alignment and identification of consensus sequences of orthologous Hox genes from zebrafish (Danio rerio), medaka (Oryzias latipes), rainbow trout (Oncorhynchus mykiss), pufferfish (Fugu rubripes), mouse (Mus musculus), and humans (Homo sapiens).
No	Gene	Forward primer	Reverse primer
1	HoxA4a	TACATTTGACAGAGGAGTAGGT	TGTGSTCYTTCTTCCACTTCA
2	HoxA9a	TCGGCCCCTGCACATTC	CATCCTGCGGTTTTGGAACCANAT
3	HoxA2b	CTCGCTGAGTGCCTGACAT	GAGAAAACRTTGAAGTCCTGYAAA
4	HoxA11b	GGATGATGGATTTTGATGAGC	TTTTCYTTGTTGATGTARACACTGA
5	HoxB1a	GCCACCAACAGCAGCAGCAC	CTTGGAGAGGCTTCTGGAGATG
6	HoxB4a	CCTAAGTTTCCACCCTGCGAG	GCGGATTTTGGTGTTGGGAAG
7	HoxB1b	ATAGTTACATTCCCGAGG	ACCTGCGTTTCGTTCAGTTC
8	HoxB5b	ACTCSTTCTCRGGGCGYTA	TTTCAGTTTATTGTCCTTCTTCCA
9	HoxC4a	GGACTCTAACTACATCGATC	GAGGACGAGGATCTGACTTTG
10	HoxC6b	GATGAATTCCTAYTTYACKAACC	AYTTCATCCGGCGGTTCT
11	HoxD4a	AGAGCCCAGGCTACTACA	CTTTCGTGTTTGGTAGTTTGTG
12	HoxD10a	GGAATGCAAACCTGTGGACT	TCKGCTCATCTTCTTGAGTTTCA
Note: R = A/G; Y = C/T; S = G/C; W = A/T; K = G/T; M = A/C; B = C/G/T; D = A/G/T; H = A/C/T and V = A/C/G.

## Sheet: Table S2
Table S2 Sequence information and GenBank accession numbers for COC, BSB, IDC-F1, IDMC-F1, IDC-F2-C, IDC-F2-M, and IDMC-F2 clones, and GenBank accession numbers of zebrafish (Danio rerio) used in this study; the tick symbol means the suquence used in this analysis.
Genes	Abbreviated name or species name	Locus	GenBank accession No.	Molecular organization	Percentage nucleotide identity	Percentage amino acid identity	Phylogenetic analysis
HoxA4a	COC	HoxA4ai	MN129887	√	√	√	√
		HoxA4aii	MN129888	√	√	√	√
	BSB	HoxA4a-BSB	MN129889	√	√	√	√
	IDC-F1	HoxA4ai	MN129890	√	√	√	√
		HoxA4aii	MN129891	√	√	√	√
		HoxA4aiii	MN129892	√	√	√	√
		HoxA4a-1	MN129893	√	√	√	√
		HoxA4a-BSB	MN129894	√	√	√	√
		HoxA4ai+HoxA4aii	MN129903	√
		HoxA4aii+HoxA4a-1+HoxA4ai	MN129904	√
		HoxA4ai+HoxA4aiii	MN129905	√
		HoxA4ai+HoxA4a-BSB	MN129906	√
		HoxA4ai+HoxA4a-BSB+HoxA4ai	MN129907	√
		HoxA4a-BSB+HoxA4ai	MN129908 or MN129914	√
		HoxA4a-BSB+HoxA4aii	MN130032	√
	IDMC-F1	HoxA4ai	MN129895	√	√	√	√
		HoxA4aii	MN129896	√	√	√	√
		HoxA4aii+HoxA4ai	MN129909	√
	IDMC-F2	HoxA4ai	MN129897	√	√	√	√
		HoxA4aii	MN129898	√	√	√	√
		HoxA4aii+HoxA4ai	MN129910	√
		HoxA4ai+HoxA4aii	MN130033	√
	IDC-F2-C	HoxA4ai	MN129899	√	√	√	√
		HoxA4aii	MN129900	√	√	√	√
		HoxA4aii+HoxA4ai	MN129912 or MN129916	√
		HoxA4ai+HoxA4aii	MN129911 or MN129915	√
	IDC-F2-M	HoxA4ai	MN129901	√	√	√	√
		HoxA4aii	MN129902	√	√	√	√
		HoxA4ai+HoxA4aii	MN129913 or MN129917	√
	Zebrafish (Danio rerio)	HoxA4a	AF071246.1				√
HoxA9a	COC	HoxA9ai	MN129918	√	√	√	√
		HoxA9aii	MN129919	√	√	√	√
	BSB	HoxA9b	MN129920	√	√	√	√
	IDC-F1	HoxA9ai	MN129921	√	√	√	√
		HoxA9aii	MN129922	√	√	√	√
	IDMC-F1	HoxA9ai	MN129923	√	√	√	√
	IDMC-F2	HoxA9ai	MN129924	√	√	√	√
		HoxA9ai+HoxA9aii	MN129928	√
	IDC-F2-C	HoxA9ai	MN129925	√	√	√	√
		HoxA9aii	MN129926	√	√	√	√
	IDC-F2-M	HoxA9ai	MN129927	√	√	√	√
	Zebrafish (Danio rerio)	HoxA9a	AF071248.1				√
HoxA2b	COC	HoxA2bi	MN129869	√	√	√	√
		HoxA2bii	MN129870	√	√	√	√
	BSB	HoxA2b	MN130057	√	√	√	√
	IDC-F1	HoxA2bi	MN129871	√	√	√	√
		HoxA2bii	MN129872	√	√	√	√
		HoxA2biii	MN129873	√	√	√	√
		HoxA2b-1	MN129874	√	√	√	√
		HoxA2bi+HoxA2bii	MN129883	√
	IDMC-F1	HoxA2bi	MN129875	√	√	√	√
		HoxA2bii	MN129876	√	√	√	√
	IDMC-F2	HoxA2bi	MN129877	√	√	√	√
		HoxA2bii	MN129878	√	√	√	√
		HoxA2bi+HoxA2bii	MN129884	√
	IDC-F2-C	HoxA2bi	MN129879	√	√	√	√
		HoxA2bii	MN129880	√	√	√	√
		HoxA2bii+HoxA2bi	MN129885	√
	IDC-F2-M	HoxA2bi	MN129881	√	√	√	√
		HoxA2bii	MN129882	√	√	√	√
		HoxA2bii+HoxA2bi	MN129886	√
	Zebrafish (Danio rerio)	HoxA2b	DQ060536.1				√
HoxA11b	COC	HoxA11bi	MN130015	√	√	√	√
	BSB	HoxA11b-BSB	MN129929	√	√	√	√
	IDC-F1	HoxA11bi	MN130016	√	√	√	√
		HoxA11bii	MN130017	√	√	√	√
	IDMC-F1	HoxA11bi	MN130018	√	√	√	√
	IDMC-F2	HoxA11bi	MN130019	√	√	√	√
		HoxA11bi+HoxA11b-BSB+HoxA11bi	MN130023 or MN130024	√
	IDC-F2-C	HoxA11bi	MN130020	√	√	√	√
	IDC-F2-M	HoxA11bi	MN130021	√	√	√	√
		HoxA11bi+HoxA11b-BSB+HoxA11bi	MN130022	√
	Zebrafish (Danio rerio)	HoxA11b	DQ060539.1				√
HoxB1a	COC	HoxB1aiψ	MN130035	√	√		√
		HoxB1aii	MN130025	√	√	√	√
	BSB	HoxB1a	MN130026	√	√	√	√
	IDC-F1	HoxB1aiψ	MN130036	√	√		√
		HoxB1aiii	MN130027	√	√	√	√
	IDMC-F1	HoxB1aiψ	MN130037	√	√		√
		HoxB1aii	MN130028	√	√	√	√
	IDMC-F2	HoxB1aiψ	MN130034	√	√		√
	IDC-F2-C	HoxB1aiψ	MN130038	√	√		√
	IDC-F2-M	HoxB1aiψ	MN130039	√	√		√
		HoxB1ai+HoxB1aiiψ	MN130040	√
		HoxB1aii+HoxB1aiψ	MN130041	√
	Zebrafish (Danio rerio)	HoxB1a	AF071251.1				√
HoxB4a	COC	HoxB4aiψ	MN130043	√	√		√
	BSB	HoxB4aψ	MN130044	√	√		√
	IDC-F1	HoxB4aiψ	MN130045	√	√		√
		HoxB4aiiψ	MN130046	√	√		√
	IDMC-F1	HoxB4aiψ	MN130047	√	√		√
	IDMC-F2	HoxB4aiψ	MN130048	√	√		√
	IDC-F2-C	HoxB4aiψ	MN130049	√	√		√
	IDC-F2-M	HoxB4aiψ	MN130050	√	√		√
	Zebrafish (Danio rerio)	HoxB4a	AF071252.1				√
HoxB1b	COC	HoxB1bi	MN130004	√	√	√	√
	BSB	HoxB1b-BSB	MN130005	√	√	√	√
	IDC-F1	HoxB1bi	MN130006	√	√	√	√
		HoxB1bii	MN130007	√	√	√	√
		HoxB1b-BSB	MN130008	√	√	√	√
	IDMC-F1	HoxB1bi	MN130009	√	√	√	√
	IDMC-F2	HoxB1bi	MN130051	√	√	√	√
	IDC-F2-C	HoxB1bi	MN130010	√	√	√	√
	IDC-F2-M	HoxB1bi	MN130011	√	√	√	√
	Zebrafish (Danio rerio)	HoxB1b	DQ060546.1				√
HoxB5b	COC	HoxB5bi	MN129945	√	√	√	√
		HoxB5bii	MN129964	√	√	√	√
	BSB	HoxB5b-BSB	MN129965	√	√	√	√
	IDC-F1	HoxB5bi	MN129966	√	√	√	√
		HoxB5bii	MN129967	√	√	√	√
		HoxB5biii	MN129968	√	√	√	√
		HoxB5b-BSB	MN129969	√	√	√	√
		HoxB5bi+HoxB5bii+HoxB5bi	MN129977	√
		HoxB5bi+HoxB5bii	MN129978	√
	IDMC-F1	HoxB5bi	MN129970	√	√	√	√
		HoxB5bii	MN129971	√	√	√	√
		HoxB5bii+HoxB5bi	MN129979	√
	IDMC-F2	HoxB5bi	MN129972	√	√	√	√
		HoxB5bi+HoxB5bii	MN129980	√
		HoxB5bii+HoxB5bi+HoxB5bii	MN129981	√
	IDC-F2-C	HoxB5bi	MN129973	√	√	√	√
		HoxB5bii	MN129974	√	√	√	√
		HoxB5bii+HoxB5bi	MN129982	√
	IDC-F2-M	HoxB5bi	MN129975	√	√	√	√
		HoxB5bii	MN129976	√	√	√	√
		HoxB5bii+HoxB5bi	MN129983	√
		HoxB5bi+HoxB5bii	MN129984	√
	Zebrafish (Danio rerio)	HoxB5b	AF071253.1				√
HoxC4a	COC	HoxC4ai	MN129858	√	√	√	√
		HoxC4aii	MN129859	√	√	√	√
	BSB	HoxC4a	MN130029	√	√	√	√
	IDC-F1	HoxC4ai	MN129846	√	√	√	√
		HoxC4aii	MN129847	√	√	√	√
		HoxC4aiii	MN129848	√	√	√	√
		HoxC4a-1	MN129849	√	√	√	√
		HoxC4aii+HoxC4ai	MN129860	√
		HoxC4aii+HoxC4aiii	MN129861	√
	IDMC-F1	HoxC4ai	MN129850	√	√	√	√
		HoxC4aii	MN129851	√	√	√	√
		HoxC4aii+HoxC4aiψ	MN130042	√
	IDMC-F2	HoxC4ai	MN129852	√	√	√	√
		HoxC4aii	MN129853	√	√	√	√
		HoxC4ai+HoxC4aii	MN129862 or MN130030	√
		HoxC4aii+HoxC4ai	MN129863	√
	IDC-F2-C	HoxC4ai	MN129854	√	√	√	√
		HoxC4aii	MN129855	√	√	√	√
		HoxC4ai+HoxC4aii	MN129864 or MN130031	√
		HoxC4aii+HoxC4ai	MN129865	√
		HoxC4ai+HoxC4aii+HoxC4ai	MN129866	√
	IDC-F2-M	HoxC4ai	MN129856	√	√	√	√
		HoxC4aii	MN129857	√	√	√	√
		HoxC4ai+HoxC4aii	MN129867	√
		HoxC4aii+HoxC4ai	MN129868	√
	Zebrafish (Danio rerio)	HoxC4a	AF071264.1				√
HoxC6b	COC	HoxC6bi	MN130012	√	√	√	√
	BSB	HoxC6b-BSB	MN129930	√	√	√	√
	IDC-F1	HoxC6bi	MN129931	√	√	√	√
		HoxC6bii	MN129932	√	√	√	√
		HoxC6b-BSB	MN129933	√	√	√	√
	IDMC-F1	HoxC6bi	MN129934	√	√	√	√
	IDMC-F2	HoxC6bi	MN129935	√	√	√	√
	IDC-F2-C	HoxC6bi	MN129936	√	√	√	√
	IDC-F2-M	HoxC6bi	MN129937	√	√	√	√
	Zebrafish (Danio rerio)	HoxC6b	AF071266.2				√
HoxD4a	COC	HoxD4ai	MN129938	√	√	√	√
		HoxD4aii	MN129939	√	√	√	√
	BSB	HoxD4a-BSB	MN129946	√	√	√	√
	IDC-F1	HoxD4ai	MN129940	√	√	√	√
		HoxD4aii	MN129941	√	√	√	√
		HoxD4aiii	MN129942	√	√	√	√
		HoxD4a-1	MN129943	√	√	√	√
		HoxD4a-2	MN129944	√	√	√	√
		HoxD4a-BSB	MN129947	√	√	√	√
		HoxD4aiii+HoxD4a-1	MN129956	√
	IDMC-F1	HoxD4ai	MN129948	√	√	√	√
		HoxD4aii	MN129949	√	√	√	√
		HoxD4ai+HoxD4aii	MN129957	√
	IDMC-F2	HoxD4ai	MN129950	√	√	√	√
		HoxD4aii	MN129951	√	√	√	√
		HoxD4ai+HoxD4aii	MN129958	√
		HoxD4aii+HoxD4ai	MN129959	√
	IDC-F2-C	HoxD4ai	MN129952	√	√	√	√
		HoxD4aii	MN129953	√	√	√	√
		HoxD4ai+HoxD4aii+HoxD4ai	MN130053	√
	IDC-F2-M	HoxD4ai	MN129954	√	√	√	√
		HoxD4aii	MN129955	√	√	√	√
		HoxD4aii+HoxD4ai	MN129960 or MN129961	√
		HoxD4ai+HoxD4aii+HoxD4ai	MN129962	√
		HoxD4aii+HoxD4ai+HoxD4aii+HoxD4ai	MN129963	√
	Zebrafish (Danio rerio)	HoxD4a	DQ060565.1				√
HoxD10a	COC	HoxD10ai	MN129986	√	√	√	√
		HoxD10aii	MN129987	√	√	√	√
	BSB	HoxD10a-BSB	MN129988	√	√	√	√
	IDC-F1	HoxD10ai	MN129985	√	√	√	√
		HoxD10aii	MN129990	√	√	√	√
		HoxD10aiii	MN129991	√	√	√	√
		HoxD10a-1	MN129989	√	√	√	√
		HoxD10a-BSB	MN129992	√	√	√	√
		HoxD10aii+HoxD10ai	MN130052	√
		HoxD10ai+HoxD10a-1	MN130054	√
	IDMC-F1	HoxD10ai	MN129993	√	√	√	√
		HoxD10aii	MN129994	√	√	√	√
		HoxD10aii+HoxD10ai	MN130001	√
	IDMC-F2	HoxD10ai	MN129995	√	√	√	√
		HoxD10aii	MN129996	√	√	√	√
		HoxD10aii+HoxD10ai	MN130013 or MN130014	√
	IDC-F2-C	HoxD10ai	MN129997	√	√	√	√
		HoxD10aii	MN129998	√	√	√	√
		HoxD10aii+HoxD10ai	MN130002	√
		HoxD10ai+HoxD10aii+HoxD10ai	MN130003	√
	IDC-F2-M	HoxD10ai	MN129999	√	√	√	√
		HoxD10aii	MN130000	√	√	√	√
		HoxD10ai+HoxD10aii	MN130055 or MN130056	√
	Zebrafish (Danio rerio)	HoxD10a	NM_131166.2				√
Ψ denotes a pseudogene.
